# Supplementary material for: Feasibility of mitigating out-toeing gait using compression tights with inward-directing taping lines
Source: PLoS One. 2023 Sep 21;18(9):e0291914. doi: 10.1371/journal.pone.0291914 (PMC10513335; doi:10.1371/journal.pone.0291914)
Supplement: S1 File — This file includes the obtained data of the foot rotation angles, and ratings reported by the participants for all criteria of perceived functionality and usability. (XLSX) [file pone.0291914.s001.xlsx]

## Sheet: Foot rotation angles
	Dominant					Non-Dominant
		Baseline	Normtights	Ictights			Baseline	Normtights	Ictights
	SUB-1	18	16.7	14.6		SUB-1	12.3	10.5	8.6
	SUB-2	6.8	7.2	6.4		SUB-2	5.8	6.2	4.9
	SUB-3	11.7	9.5	9.8		SUB-3	10.8	9.4	8.4
	SUB-4	15.5	14.2	12.9		SUB-4	9.3	10.1	9.8
	SUB-5	10	9.7	9.2		SUB-5	7.9	6.5	6.2
	SUB-6	13.3	12	11.6		SUB-6	9.6	8.5	8.4
	SUB-7	13.4	13.8	13		SUB-7	8.4	9.4	7
	SUB-8	13.5	15.1	12.9		SUB-8	14.1	14.8	12.2
	SUB-9	9.5	8.7	8.2		SUB-9	10.8	10.1	8.8
	SUB-10	8.6	8.4	7.4		SUB-10	5.4	3.7	2.1
	SUB-11	17.6	17.9	17.5		SUB-11	10.1	10.3	9.5
	SUB-12	8.5	6.5	6		SUB-12	5.8	6.9	4.1
	AVG	12.2	11.6417	10.7917		AVG	9.19167	8.86667	7.5
	SD	3.64592	3.8344	3.54079		SD	2.6902	2.81145	2.78502
	SE	1.05249	1.1069	1.02214		SE	0.776595	0.811595	0.803967

## Sheet: User satisfaction
Perceived functionality
	Compression strength			Directional tension strength
	Normtights	Ictights		Normtights	Ictights
SUB-1	1.66667	4.33333		1.33333	4.66667
SUB-2	3	3.66667		1	2
SUB-3	2	3.66667		2.66667	3.33333
SUB-4	2	4		1	2
SUB-5	1	3		1	2.33333
SUB-6	3	4		2	2.33333
SUB-7	3	3.5		2	3
SUB-8	4	5		4.33333	3.66667
SUB-9	3	3.5		1	3.83333
SUB-10	2	4		2	3.16667
SUB-11	2	4		1	2.66667
SUB-12	1	4.66667		1	4.66667
AVG	2.30556	3.94444		1.69444	3.13889
SD	0.904069	0.542782		1.00963	0.934289
SE	0.260982	0.156688		0.291456	0.269706
Perceived usability
	Size satisfaction			Compression satisfaction			Product satisfaction			Total satisfaction
	Normtights	Ictights		Normtights	Ictights		Normtights	Ictights		Normtights	Ictights
SUB-1	2.66667	4		2	4.33333		3	5		2.55556	4.44444
SUB-2	4	2		4	3.33333		4	4		4	3.11111
SUB-3	4.33333	4.66667		3	3.66667		3	4		3.44444	4.11111
SUB-4	2	5		3	5		3	5		2.66667	5
SUB-5	5	5		5	5		3	4		4.33333	4.66667
SUB-6	3.66667	2		3	2		4	3		3.55556	2.33333
SUB-7	4.66667	4		4.66667	3.83333		4	3		4.44444	3.61111
SUB-8	4.66667	4.26667		3	4.66667		5	5		4.22222	4.64444
SUB-9	5	5		2	3.66667		2	4		3	4.22222
SUB-10	3.66667	2		4	4		5	4		4.22222	3.33333
SUB-11	3.66667	3.33333		3	4		1	3		2.55556	3.44444
SUB-12	2	5		2	4.66667		1	4		1.66667	4.55556
AVG	3.77778	3.85556		3.22222	4.01389		3.16667	4		3.38889	3.95648
SD	1.06679	1.2325		1.00838	0.836232		1.33712	0.738549		0.895806	0.790693
SE	0.307957	0.355792		0.291095	0.241399		0.385992	0.213201		0.258597	0.228253
	Movement easiness			Usefulness for gait correction
	Normtights	Ictights		Normtights	Ictights
SUB-1	3	3.33333		3	5
SUB-2	4	3.66667		3	4
SUB-3	3.66667	3.66667		3	5
SUB-4	4	4.66667		1	5
SUB-5	5	4		2	4
SUB-6	4	3		2	3
SUB-7	4.5	3		3	4
SUB-8	5	4		5	5
SUB-9	2	3.66667		1	4
SUB-10	5	3		3	4
SUB-11	3	4		1	4
SUB-12	1	5		1	5
AVG	3.68056	3.75		2.33333	4.33333
SD	1.24815	0.637625		1.23091	0.651339
SE	0.360309	0.184066		0.355335	0.188025
